# Supplementary material for: A genome-wide association analysis for body weight at 35 days measured on 137,343 broiler chickens
Source: Genet Sel Evol. 2021 Sep 8;53:70. doi: 10.1186/s12711-021-00663-w (PMC8424881; doi:10.1186/s12711-021-00663-w)
Supplement: Supplementary file 1 — Additional file 1: Table S1. List of all significant SNPs sorted by significance1. SNP = name of the single nucleotide polymorphism; GGA = Gallus gallus chromosome; location (bp) = position of the SNP on the chromosome in base pairs on the Galgal4 assembly; MAF = minor allele frequency; EFF = allele substitution effect; SE = standard error of the effect; P-value = P-values from the single SNP regression while simultaneously correcting for the background polygenic effect; P-valueFDR = false discovery rate P-value; LOG = the −log10 of the P-value; VSNP = variance due to the SNP (calculated as 2pqb2, where p is the frequency of major allele, q = 1 − p is the frequency of the minor allele and b is the allele substitution effect); VA = additive genetic variance; VP = phenotypic variance; VAsnp (%) = percentage of additive genetic variance explained by each SNP; VPsnp (%) = percentage of phenotypic variance explained by each SNP. 1Of the 96 significant SNPs 18 are proprietary to Aviagen and therefore their base pair location has been excluded. [file 12711_2021_663_MOESM1_ESM.csv]

SNP	GGA	Location (bp)	MAF	EFF	SE	P-value	P-valueFDR	LOG	VSNP	VA	VP	VAsnp(%)	VPsnp(%)	rs	chip_name	Proprietary
Proprietary	1		0.18	-0.6393465	0.1171969	4.90E-08	0.000349241	7.31008045	0.120667117	54.3814	142.5591	0.221890421	0.084643574		Chi_AffyHD	Yes
AX-75475442	1	54756840	0.109	-0.6805085	0.1259229	6.52E-08	0.000436116	7.185638117	0.089950029	54.3814	142.5591	0.165405872	0.063096659	rs314634511	Chi_AffyHD	No
AX-75262716	1	134493403	0.11	-0.8676912	0.1581922	4.14E-08	0.000306469	7.382906306	0.147415474	54.3814	142.5591	0.271077012	0.103406569	rs15433386	Chi_AffyHD	No
AX-75372413	1	184458596	0.108	0.762551	0.1581136	1.42E-06	0.006176059	5.848614519	0.112035691	54.3814	142.5591	0.206018401	0.078588944	rs316794161	Chi_AffyHD	No
AX-75397564	1	193808533	0.364	-0.4412334	0.08943621	8.09E-07	0.003731691	6.092243867	0.090141598	54.3814	142.5591	0.165758142	0.063231038	rs318160097	Chi_AffyHD	No
AX-75953897	2	103154441	0.408	0.4358916	0.07667912	1.31E-08	0.000112022	7.881506114	0.091784398	54.3814	142.5591	0.168779028	0.064383402	rs15137173	Chi_AffyHD	No
AX-75968824	2	110935393	0.276	0.6019861	0.1215926	7.40E-07	0.003511429	6.130888315	0.144827346	54.3814	142.5591	0.266317795	0.101591091	rs315066364	Chi_AffyHD	No
AX-75969553	2	111281574	0.485	0.5709445	0.1145102	6.17E-07	0.003064878	6.209528137	0.162842121	54.3814	142.5591	0.299444518	0.114227798	rs313459757	Chi_AffyHD	No
AX-76426478	3	16964703	0.158	-0.7130316	0.1511521	2.39E-06	0.009774398	5.621207234	0.135274746	54.3814	142.5591	0.248751865	0.094890292	rs14320683	Chi_AffyHD	No
AX-76669522	4	44839695	0.34	0.6722879	0.133704	4.96E-07	0.002558826	6.30471415	0.202844594	54.3814	142.5591	0.373003626	0.142288071	rs312577727	Chi_AffyHD	No
AX-76678929	4	49798002	0.487	-0.6376382	0.1286829	7.24E-07	0.003511429	6.140417184	0.203153812	54.3814	142.5591	0.373572236	0.142504977	rs16408575	Chi_AffyHD	No
AX-76684597	4	52734745	0.31	-0.6720465	0.1162379	7.41E-09	6.92E-05	8.129995337	0.193214372	54.3814	142.5591	0.355294957	0.135532822	rs318163163	Chi_AffyHD	No
AX-76698357	4	59550660	0.29	-0.7546837	0.1433663	1.41E-07	0.0008024	6.850328656	0.234539655	54.3814	142.5591	0.431286534	0.164520999	rs313367811	Chi_AffyHD	No
Proprietary	4		0.097	-0.9294943	0.19093	1.13E-06	0.005082087	5.948007111	0.15135018	54.3814	142.5591	0.278312401	0.106166621			Yes
AX-76699960	4	60318405	0.395	-0.5969343	0.125883	2.12E-06	0.008935632	5.673960257	0.17030819	54.3814	142.5591	0.313173604	0.119464973	rs312998833	Chi_AffyHD	No
AX-76702521	4	61506622	0.126	0.6769714	0.1223752	3.17E-08	0.000248923	7.498533487	0.100937517	54.3814	142.5591	0.185610368	0.07080398	rs313325913	Chi_AffyHD	No
AX-76704455	4	62400654	0.037	-0.8014626	0.1622758	7.87E-07	0.003673198	6.104244898	0.045774597	54.3814	142.5591	0.084173259	0.032109207	rs15599997	Chi_AffyHD	No
AX-80812242	4	62900071	0.079	0.8917117	0.1321516	1.51E-11	3.11E-07	10.82143165	0.115708602	54.3814	142.5591	0.212772386	0.081165357	rs16424554	Chi_AffyHD	No
AX-76705830	4	63004651	0.065	-0.847692	0.1374224	6.91E-10	8.16E-06	9.160354741	0.087343609	54.3814	142.5591	0.16061302	0.06126835	rs315930999	Chi_AffyHD	No
Proprietary	4		0.279	-0.7150196	0.1278571	2.24E-08	0.000187334	7.64885485	0.205686296	54.3814	142.5591	0.37822913	0.144281421			Yes
Proprietary	4		0.311	-0.55715	0.1166788	1.80E-06	0.00766705	5.745152346	0.133031313	54.3814	142.5591	0.244626495	0.093316605			Yes
Proprietary	4		0.311	-0.5757496	0.1188101	1.26E-06	0.005622342	5.89916852	0.142061664	54.3814	142.5591	0.261232082	0.099651067			Yes
AX-76711403	4	65741313	0.342	0.7190252	0.1011362	1.17E-12	2.87E-08	11.93161968	0.232685981	54.3814	142.5591	0.427877879	0.163220714	rs313330695	Chi_AffyHD	No
AX-80877400	4	65747524	0.344	-0.5810447	0.1084161	8.36E-08	0.000529135	7.077610641	0.152374175	54.3814	142.5591	0.280195388	0.106884916	rs313592995	Chi_AffyHD	No
AX-76711428	4	65749189	0.373	-0.7122302	0.1198416	2.80E-09	3.05E-05	8.55228178	0.237272353	54.3814	142.5591	0.436311594	0.166437887	rs15607529	Chi_AffyHD	No
Proprietary	4		0.416	-0.4907787	0.09703246	4.24E-07	0.002220074	6.372139698	0.117032797	54.3814	142.5591	0.2152074	0.082094231			Yes
AX-76711508	4	65785397	0.245	-0.6577487	0.1299524	4.17E-07	0.002208284	6.380281777	0.160052709	54.3814	142.5591	0.294315168	0.112271127	rs13549811	Chi_AffyHD	No
AX-76711519	4	65790808	0.461	-0.8212253	0.1090563	5.09E-14	1.82E-09	13.29296792	0.335153938	54.3814	142.5591	0.61630252	0.235098242	rs315611172	Chi_AffyHD	No
AX-76711527	4	65796451	0.338	-0.4532474	0.08834959	2.90E-07	0.001579325	6.537764369	0.091933825	54.3814	142.5591	0.169053803	0.064488219	rs312348685	Chi_AffyHD	No
AX-76711538	4	65800609	0.461	-0.8257561	0.1091887	3.97E-14	1.56E-09	13.40079279	0.33886231	54.3814	142.5591	0.623121711	0.23769953	rs316029097	Chi_AffyHD	No
Proprietary	4		0.459	0.8832475	0.08781256	8.60E-24	1.12E-18	23.06530591	0.387440289	54.3814	142.5591	0.712450009	0.271775207			Yes
AX-76711553	4	65810454	0.46	0.6580404	0.08926525	1.69E-13	4.74E-09	12.77120582	0.215122929	54.3814	142.5591	0.395581815	0.150900875	rs315215672	Chi_AffyHD	No
AX-76711584	4	65825351	0.341	-0.4763206	0.08815646	6.56E-08	0.000436116	7.183114168	0.101969084	54.3814	142.5591	0.18750728	0.071527587	rs315496926	Chi_AffyHD	No
AX-76711602	4	65835018	0.438	-0.865338	0.08865892	1.69E-22	1.66E-17	21.77086028	0.368648077	54.3814	142.5591	0.677893686	0.258593157	rs314007348	Chi_AffyHD	No
AX-76711603	4	65836292	0.243	-0.5575333	0.1010512	3.45E-08	0.000260097	7.46242909	0.114359901	54.3814	142.5591	0.210292308	0.080219292	rs316514694	Chi_AffyHD	No
AX-76711606	4	65838076	0.356	-0.88552	0.1185003	7.90E-14	2.38E-09	13.10228501	0.359552746	54.3814	142.5591	0.661168609	0.252213114	rs314135467	Chi_AffyHD	No
AX-76711608	4	65838656	0.244	-0.5441639	0.1008055	6.74E-08	0.000440902	7.171075097	0.109244875	54.3814	142.5591	0.20088647	0.076631288	rs316440160	Chi_AffyHD	No
Proprietary	4		0.189	-0.8687371	0.1161293	7.43E-14	2.38E-09	13.12888559	0.231360594	54.3814	142.5591	0.425440674	0.162291004			Yes
AX-76711627	4	65845628	0.339	1.135886	0.1090597	2.16E-25	4.23E-20	24.66584292	0.578230036	54.3814	142.5591	1.06328641	0.405607243	rs313080509	Chi_AffyHD	No
AX-76711632	4	65851728	0.286	-0.7679192	0.09918037	9.80E-15	4.81E-10	14.00867077	0.240838156	54.3814	142.5591	0.44286862	0.168939167	rs317932491	Chi_AffyHD	No
AX-76711638	4	65855038	0.193	-0.7706862	0.1164885	3.70E-11	6.05E-07	10.43128787	0.185018862	54.3814	142.5591	0.340224528	0.129783971	rs316327153	Chi_AffyHD	No
Proprietary	4		0.333	1.517227	0.1118123	6.47E-42	2.54E-36	41.18894257	1.022589169	54.3814	142.5591	1.880402433	0.71730894			Yes
AX-76711658	4	65866938	0.38	1.045193	0.1087669	7.41E-22	5.81E-17	21.13024984	0.514752265	54.3814	142.5591	0.946559422	0.361079907	rs317892879	Chi_AffyHD	No
AX-76711669	4	65873686	0.367	-0.912666	0.1359861	1.93E-11	3.61E-07	10.71349682	0.387011182	54.3814	142.5591	0.71166094	0.271474204	rs316355552	Chi_AffyHD	No
AX-76711695	4	65886048	0.252	-0.7076199	0.1343197	1.38E-07	0.000796008	6.860141999	0.188769667	54.3814	142.5591	0.34712175	0.132415024	rs314482301	Chi_AffyHD	No
AX-76712029	4	66063728	0.406	-0.6445238	0.1362215	2.23E-06	0.009213979	5.651397659	0.200364322	54.3814	142.5591	0.368442744	0.140548252	rs13549983	Chi_AffyHD	No
AX-76712033	4	66069300	0.425	-1.081083	0.1242538	3.34E-18	1.87E-13	17.47668362	0.571221896	54.3814	142.5591	1.050399395	0.40069129	rs15608447	Chi_AffyHD	No
Proprietary	4		0.175	-0.8531927	0.1455122	4.55E-09	4.57E-05	8.342384803	0.210192035	54.3814	142.5591	0.386514571	0.147442033			Yes
AX-76712049	4	66077362	0.391	0.8120415	0.1317194	7.07E-10	8.16E-06	9.15053593	0.314036765	54.3814	142.5591	0.57747091	0.220285317	rs317147170	Chi_AffyHD	No
AX-76712054	4	66081104	0.407	-0.7023457	0.1353738	2.13E-07	0.001191587	6.672344825	0.23811182	54.3814	142.5591	0.437855259	0.167026742	rs16428690	Chi_AffyHD	No
AX-76712062	4	66087190	0.424	-0.8667189	0.1302664	2.87E-11	4.90E-07	10.54151324	0.366922944	54.3814	142.5591	0.674721402	0.257383039	rs313397276	Chi_AffyHD	No
AX-76712070	4	66090149	0.411	-0.7213799	0.1364177	1.24E-07	0.000735986	6.907155189	0.251950478	54.3814	142.5591	0.46330267	0.176734055	rs16428737	Chi_AffyHD	No
AX-76712077	4	66095416	0.425	-1.12756	0.1248449	1.71E-19	1.12E-14	18.7666099	0.621392622	54.3814	142.5591	1.142656537	0.435884221	rs315820649	Chi_AffyHD	No
Proprietary	4		0.385	-0.8055471	0.1264004	1.86E-10	2.61E-06	9.730537259	0.307289498	54.3814	142.5591	0.565063603	0.215552355			Yes
AX-76712087	4	66101436	0.39	0.881488	0.1324021	2.79E-11	4.90E-07	10.55398722	0.369706637	54.3814	142.5591	0.679840233	0.259335698	rs313870616	Chi_AffyHD	No
AX-76712096	4	66108414	0.385	0.8122741	0.1296074	3.69E-10	4.67E-06	9.433314848	0.312443182	54.3814	142.5591	0.574540527	0.219167477	rs315024308	Chi_AffyHD	No
AX-80895948	4	66113902	0.386	0.8438811	0.1341705	3.19E-10	4.17E-06	9.495934532	0.337557834	54.3814	142.5591	0.620722958	0.236784488	rs314509998	Chi_AffyHD	No
AX-76712141	4	66130938	0.385	0.8598217	0.1339501	1.38E-10	2.00E-06	9.861246817	0.350092369	54.3814	142.5591	0.643772262	0.245577005	rs315209025	Chi_AffyHD	No
AX-76712151	4	66136820	0.424	-0.9125296	0.1312972	3.67E-12	8.46E-08	11.43578089	0.406735666	54.3814	142.5591	0.747931584	0.285310209	rs315946376	Chi_AffyHD	No
Proprietary	4		0.464	0.7280727	0.145361	5.49E-07	0.002794708	6.260741268	0.263670935	54.3814	142.5591	0.484854997	0.184955527			Yes
Proprietary	4		0.469	0.7837687	0.1466488	9.08E-08	0.000565322	7.041931753	0.305966016	54.3814	142.5591	0.562629899	0.214623981			Yes
AX-80977673	4	66257210	0.376	-0.660494	0.132359	6.04E-07	0.003037461	6.218963205	0.204710531	54.3814	142.5591	0.37643483	0.143596958	rs314732881	Chi_AffyHD	No
AX-76712446	4	66283179	0.376	-0.709472	0.1318346	7.40E-08	0.000475692	7.13091256	0.236196224	54.3814	142.5591	0.434332739	0.165683021	rs316603086	Chi_AffyHD	No
Proprietary	4		0.422	-0.8389733	0.1286355	6.96E-11	1.09E-06	10.15757856	0.343373333	54.3814	142.5591	0.63141687	0.240863848			Yes
AX-77090367	8	22999302	0.075	-1.048638	0.1803464	6.09E-09	5.97E-05	8.215226988	0.15257528	54.3814	142.5591	0.280565193	0.107025984	rs313957679	Chi_AffyHD	No
AX-77102027	8	27225215	0.157	0.8033773	0.105492	2.64E-14	1.15E-09	13.57792913	0.170842664	54.3814	142.5591	0.314156429	0.119839887	rs14657331	Chi_AffyHD	No
AX-77104950	8	28197569	0.215	-1.346564	0.2077827	9.16E-11	1.38E-06	10.03789175	0.612057341	54.3814	142.5591	1.125490225	0.429335862	rs312436211	Chi_AffyHD	No
AX-75602968	10	1870252	0.39	-0.4224675	0.08589164	8.73E-07	0.00398008	6.059178222	0.084920208	54.3814	142.5591	0.156156715	0.059568423	rs13615520	Chi_AffyHD	No
AX-75647313	11	16452035	0.428	0.412919	0.07216412	1.06E-08	9.20E-05	7.976621593	0.083483285	54.3814	142.5591	0.153514408	0.058560474	rs14967071	Chi_AffyHD	No
AX-75703025	12	1843370	0.319	0.5168182	0.09784044	1.28E-07	0.000748195	6.893478661	0.116049531	54.3814	142.5591	0.213399307	0.081404506	rs312715938	Chi_AffyHD	No
Proprietary	13		0.306	0.7323867	0.1516432	1.37E-06	0.0060339	5.863580373	0.22781997	54.3814	142.5591	0.418929947	0.159807385			Yes
AX-75746596	13	16330403	0.281	0.764937	0.1375235	2.67E-08	0.000213614	7.573742558	0.2364376	54.3814	142.5591	0.434776597	0.165852338	rs317576673	Chi_AffyHD	No
AX-75746602	13	16333496	0.185	1.002796	0.1605452	4.22E-10	5.17E-06	9.374887144	0.303238625	54.3814	142.5591	0.557614598	0.212710816	rs14065004	Chi_AffyHD	No
AX-75746605	13	16338119	0.281	0.7466362	0.1375363	5.69E-08	0.000395898	7.245050796	0.225259591	54.3814	142.5591	0.414221758	0.158011373	rs13505589	Chi_AffyHD	No
Proprietary	13		0.305	0.7764873	0.1530586	3.92E-07	0.002105366	6.406917944	0.255613245	54.3814	142.5591	0.470038	0.179303352			Yes
AX-80790317	13	16475691	0.281	0.7531992	0.1387972	5.75E-08	0.000395898	7.240110608	0.2292371	54.3814	142.5591	0.421535856	0.16080145	rs313207744	Chi_AffyHD	No
AX-75747089	13	16706244	0.459	0.7883539	0.1240788	2.11E-10	2.85E-06	9.675902211	0.308661447	54.3814	142.5591	0.567586429	0.216514727	rs13505685	Chi_AffyHD	No
AX-75747280	13	16789137	0.118	-0.9747722	0.1967582	7.27E-07	0.003511429	6.138297639	0.197782043	54.3814	142.5591	0.363694283	0.138736877	rs314938199	Chi_AffyHD	No
AX-80872810	13	16791458	0.112	-1.07927	0.2277632	2.15E-06	0.008990839	5.666640399	0.231697418	54.3814	142.5591	0.426060047	0.162527274	rs314079646	Chi_AffyHD	No
AX-75747428	13	16854350	0.187	0.9002425	0.1571181	1.01E-08	8.99E-05	7.996508448	0.246422961	54.3814	142.5591	0.453138317	0.172856704	rs312339543	Chi_AffyHD	No
AX-75747466	13	16870531	0.352	0.7825928	0.1476508	1.16E-07	0.000698785	6.936311693	0.27939547	54.3814	142.5591	0.513770279	0.195985714	rs15710846	Chi_AffyHD	No
Proprietary	14		0.277	0.3632474	0.07013133	2.23E-07	0.001230673	6.65216747	0.052850986	54.3814	142.5591	0.097185776	0.037073035			Yes
AX-75781004	14	13208763	0.495	-0.3300986	0.05914683	2.40E-08	0.000195789	7.620539288	0.054477095	54.3814	142.5591	0.100175969	0.038213691	rs314169506	Chi_AffyHD	No
Proprietary	14		0.418	-0.4493875	0.08139203	3.37E-08	0.000259321	7.47216125	0.098258751	54.3814	142.5591	0.180684482	0.068924924			Yes
AX-75783585	14	13935478	0.229	-0.4445931	0.08141908	4.75E-08	0.000345386	7.322869755	0.069798372	54.3814	142.5591	0.128349715	0.048961008	rs316276713	Chi_AffyHD	No
AX-75785560	14	14496748	0.296	-0.5304851	0.07374263	6.34E-13	1.66E-08	12.19817613	0.117284534	54.3814	142.5591	0.21567031	0.082270815	rs13787337	Chi_AffyHD	No
AX-75785704	14	14536468	0.466	-0.5180694	0.07698858	1.71E-11	3.36E-07	10.76624847	0.13357742	54.3814	142.5591	0.245630712	0.09369968	rs317049567	Chi_AffyHD	No
AX-75786582	14	14780777	0.278	-0.5102246	0.07475119	8.79E-12	1.92E-07	11.05602862	0.104504448	54.3814	142.5591	0.19216947	0.073306052	rs312739389	Chi_AffyHD	No
AX-75787318	14	15033977	0.257	-0.4335698	0.07546538	9.20E-09	8.39E-05	8.036392159	0.071790996	54.3814	142.5591	0.13201388	0.050358761	rs13787480	Chi_AffyHD	No
AX-75787422	14	15059268	0.258	-0.4518143	0.07680991	4.06E-09	4.19E-05	8.391812763	0.07815802	54.3814	142.5591	0.143721972	0.054824996	rs316778239	Chi_AffyHD	No
AX-75821181	15	11605582	0.316	-0.4919459	0.08241029	2.39E-09	2.67E-05	8.62232137	0.104618351	54.3814	142.5591	0.192378922	0.073385951	rs312974061	Chi_AffyHD	No
AX-75823608	15	12338040	0.263	0.318652	0.06437413	7.43E-07	0.003511429	6.129006452	0.039362849	54.3814	142.5591	0.072382928	0.027611601	rs314476916	Chi_AffyHD	No
AX-75944524	19	8618001	0.252	-0.8331764	0.1436451	6.64E-09	6.35E-05	8.17807399	0.261701405	54.3814	142.5591	0.481233298	0.183573974	rs15854665	Chi_AffyHD	No
AX-76365574	27	4114776	0.042	-0.71835	0.1498867	1.65E-06	0.007103186	5.78307389	0.041525702	54.3814	142.5591	0.07636012	0.029128763	rs317970961	Chi_AffyHD	No
Proprietary	27		0.469	-0.3595415	0.06756521	1.03E-07	0.000632101	6.986601928	0.064386588	54.3814	142.5591	0.11839818	0.045164839			Yes
AX-76369138	27	4955965	0.31	0.402316	0.06780084	2.97E-09	3.15E-05	8.52764513	0.069242922	54.3814	142.5591	0.127328319	0.04857138	rs317031828	Chi_AffyHD	No
